# Supplementary material for: Human ventromedial prefrontal cortex is necessary for prosocial motivation
Source: Nat Hum Behav. 2024 May 27;8(7):1403–16. doi: 10.1038/s41562-024-01899-4 (PMC11272586; doi:10.1038/s41562-024-01899-4)
Supplement: Supplementary file 4 — Statistical source data. [file 41562_2024_1899_MOESM4_ESM.xlsx]

## Sheet: Fig3a
PM_ID	Group	Recipient	total_credits
132	HC	self	407
132	HC	other	383
152	HC	self	403
152	HC	other	402
213	HC	self	326
213	HC	other	299
215	HC	self	432
215	HC	other	303
217	HC	self	399
217	HC	other	154
218	HC	self	442
218	HC	other	434
219	HC	self	450
219	HC	other	450
222	HC	self	444
222	HC	other	412
233	HC	self	414
233	HC	other	195
234	HC	self	408
234	HC	other	348
235	HC	self	412
235	HC	other	384
236	HC	self	335
236	HC	other	240
238	HC	self	211
238	HC	other	178
239	HC	self	382
239	HC	other	324
240	HC	self	421
240	HC	other	388
243	HC	self	404
243	HC	other	324
244	HC	self	296
244	HC	other	296
245	HC	self	417
245	HC	other	278
246	HC	self	428
246	HC	other	355
247	HC	self	434
247	HC	other	326
249	HC	self	311
249	HC	other	290
301	vmPFC	self	303
301	vmPFC	other	183
303	vmPFC	self	450
303	vmPFC	other	378
304	vmPFC	self	416
304	vmPFC	other	307
307	vmPFC	self	442
307	vmPFC	other	75
309	vmPFC	self	415
309	vmPFC	other	187
310	vmPFC	self	448
310	vmPFC	other	409
312	vmPFC	self	418
312	vmPFC	other	404
313	vmPFC	self	194
313	vmPFC	other	149
314	vmPFC	self	390
314	vmPFC	other	297
315	vmPFC	self	441
315	vmPFC	other	81
316	vmPFC	self	415
316	vmPFC	other	414
317	vmPFC	self	290
317	vmPFC	other	297
318	vmPFC	self	310
318	vmPFC	other	172
319	vmPFC	self	446
319	vmPFC	other	426
320	vmPFC	self	331
320	vmPFC	other	62
321	vmPFC	self	450
321	vmPFC	other	243
323	vmPFC	self	421
323	vmPFC	other	400
325	vmPFC	self	353
325	vmPFC	other	328
326	vmPFC	self	285
326	vmPFC	other	174
327	vmPFC	self	404
327	vmPFC	other	314
328	vmPFC	self	393
328	vmPFC	other	362
329	vmPFC	self	433
329	vmPFC	other	40
401	LC	self	443
401	LC	other	405
402	LC	self	370
402	LC	other	338
403	LC	self	348
403	LC	other	258
404	LC	self	416
404	LC	other	323
406	vmPFC	self	428
406	vmPFC	other	371
407	LC	self	433
407	LC	other	379
408	LC	self	386
408	LC	other	281
409	LC	self	351
409	LC	other	306
410	LC	self	424
410	LC	other	348
411	LC	self	448
411	LC	other	441
412	LC	self	370
412	LC	other	186
413	LC	self	429
413	LC	other	375
414	LC	self	389
414	LC	other	381
416	LC	self	443
416	LC	other	382
417	LC	self	126
417	LC	other	152
418	vmPFC	self	431
418	vmPFC	other	412
419	vmPFC	self	203
419	vmPFC	other	159
420	LC	self	444
420	LC	other	399
501	HC	self	450
501	HC	other	386
502	HC	self	450
502	HC	other	310
503	HC	self	382
503	HC	other	134
504	HC	self	384
504	HC	other	326
505	HC	self	449
505	HC	other	317
506	HC	self	271
506	HC	other	185
507	HC	self	403
507	HC	other	342
1202	HC	self	412
1202	HC	other	405
1209	HC	self	441
1209	HC	other	439
1214	HC	self	398
1214	HC	other	310
1215	HC	self	381
1215	HC	other	316
1219	HC	self	429
1219	HC	other	433
1220	HC	self	436
1220	HC	other	433
1224	HC	self	431
1224	HC	other	413
1231	HC	self	422
1231	HC	other	414
1232	HC	self	382
1232	HC	other	387
1237	HC	self	424
1237	HC	other	424
1238	HC	self	450
1238	HC	other	442
1243	HC	self	413
1243	HC	other	406

## Sheet: Fig3b
PM_ID	Group	Recipient	prop_accept
132	HC	self	0.72
132	HC	other	0.657534
152	HC	self	0.773333
152	HC	other	0.733333
213	HC	self	0.6
213	HC	other	0.586667
215	HC	self	1
215	HC	other	0.743243
217	HC	self	0.8
217	HC	other	0.25
218	HC	self	0.893333
218	HC	other	0.84
219	HC	self	1
219	HC	other	1
222	HC	self	1
222	HC	other	0.866667
233	HC	self	0.786667
233	HC	other	0.256757
234	HC	self	0.753425
234	HC	other	0.571429
235	HC	self	0.805556
235	HC	other	0.746479
236	HC	self	0.826667
236	HC	other	0.546667
238	HC	self	0.402778
238	HC	other	0.314286
239	HC	self	0.76
239	HC	other	0.6
240	HC	self	0.96
240	HC	other	0.946667
243	HC	self	0.864865
243	HC	other	0.621622
244	HC	self	0.573333
244	HC	other	0.589041
245	HC	self	0.906667
245	HC	other	0.623188
246	HC	self	0.891892
246	HC	other	0.693333
247	HC	self	0.866667
247	HC	other	0.573333
249	HC	self	0.739726
249	HC	other	0.774648
301	vmPFC	self	0.712329
301	vmPFC	other	0.506667
303	vmPFC	self	1
303	vmPFC	other	0.76
304	vmPFC	self	0.835616
304	vmPFC	other	0.60274
307	vmPFC	self	1
307	vmPFC	other	0
309	vmPFC	self	0.986667
309	vmPFC	other	0.3
310	vmPFC	self	1
310	vmPFC	other	0.959459
312	vmPFC	self	0.837838
312	vmPFC	other	0.786667
313	vmPFC	self	0.857143
313	vmPFC	other	0.765957
314	vmPFC	self	0.861111
314	vmPFC	other	0.691176
315	vmPFC	self	0.906667
315	vmPFC	other	0.0266667
316	vmPFC	self	0.8
316	vmPFC	other	0.756757
317	vmPFC	self	0.44
317	vmPFC	other	0.5
318	vmPFC	self	0.966102
318	vmPFC	other	0.47541
319	vmPFC	self	0.946667
319	vmPFC	other	0.866667
320	vmPFC	self	0.955882
320	vmPFC	other	0
321	vmPFC	self	1
321	vmPFC	other	0.356164
323	vmPFC	self	0.849315
323	vmPFC	other	0.733333
325	vmPFC	self	0.581081
325	vmPFC	other	0.52
326	vmPFC	self	0.520548
326	vmPFC	other	0.333333
327	vmPFC	self	0.733333
327	vmPFC	other	0.493333
328	vmPFC	self	0.72
328	vmPFC	other	0.616438
329	vmPFC	self	0.986301
329	vmPFC	other	0.357143
401	LC	self	0.959459
401	LC	other	0.958904
402	LC	self	0.76
402	LC	other	0.733333
403	LC	self	0.8
403	LC	other	0.486486
404	LC	self	0.84
404	LC	other	0.554054
406	vmPFC	self	0.893333
406	vmPFC	other	0.64
407	LC	self	0.826667
407	LC	other	0.746667
408	LC	self	0.946667
408	LC	other	0.581081
409	LC	self	0.608108
409	LC	other	0.661972
410	LC	self	0.84
410	LC	other	0.68
411	LC	self	1
411	LC	other	0.986667
412	LC	self	0.893333
412	LC	other	0.571429
413	LC	self	0.876712
413	LC	other	0.851351
414	LC	self	0.84058
414	LC	other	0.80303
416	LC	self	0.906667
416	LC	other	0.8
417	LC	self	0.652174
417	LC	other	0.807692
418	vmPFC	self	0.986301
418	vmPFC	other	0.972603
419	vmPFC	self	0.704225
419	vmPFC	other	0.596774
420	LC	self	1
420	LC	other	0.878378
501	HC	self	1
501	HC	other	0.76
502	HC	self	1
502	HC	other	1
503	HC	self	0.702703
503	HC	other	0.12
504	HC	self	0.864865
504	HC	other	0.830986
505	HC	self	0.986667
505	HC	other	0.586667
506	HC	self	0.520548
506	HC	other	0.266667
507	HC	self	0.773333
507	HC	other	0.702703
1202	HC	self	0.84
1202	HC	other	0.773333
1209	HC	self	0.986486
1209	HC	other	0.986667
1214	HC	self	0.706667
1214	HC	other	0.594595
1215	HC	self	0.8
1215	HC	other	0.626667
1219	HC	self	0.96
1219	HC	other	0.933333
1220	HC	self	0.813333
1220	HC	other	0.824324
1224	HC	self	0.88
1224	HC	other	0.878378
1231	HC	self	0.84
1231	HC	other	0.786667
1232	HC	self	0.68
1232	HC	other	0.64
1237	HC	self	1
1237	HC	other	0.973333
1238	HC	self	1
1238	HC	other	1
1243	HC	self	0.8
1243	HC	other	0.76

## Sheet: Fig3c
PM_ID	Group	Effort.raw	prop_accept
132	HC	2	0.896552
132	HC	3	0.866667
132	HC	4	0.566667
132	HC	5	0.6
132	HC	6	0.517241
152	HC	2	1
152	HC	3	0.933333
152	HC	4	0.7
152	HC	5	0.666667
152	HC	6	0.466667
213	HC	2	0.966667
213	HC	3	0.966667
213	HC	4	0.766667
213	HC	5	0.266667
213	HC	6	0
215	HC	2	0.966667
215	HC	3	0.933333
215	HC	4	0.866667
215	HC	5	0.8
215	HC	6	0.793103
217	HC	2	0.793103
217	HC	3	0.7
217	HC	4	0.586207
217	HC	5	0.333333
217	HC	6	0.241379
218	HC	2	1
218	HC	3	0.866667
218	HC	4	0.866667
218	HC	5	0.8
218	HC	6	0.8
219	HC	2	1
219	HC	3	1
219	HC	4	1
219	HC	5	1
219	HC	6	1
222	HC	2	1
222	HC	3	1
222	HC	4	1
222	HC	5	1
222	HC	6	0.666667
233	HC	2	0.7
233	HC	3	0.6
233	HC	4	0.533333
233	HC	5	0.37931
233	HC	6	0.4
234	HC	2	0.833333
234	HC	3	0.733333
234	HC	4	0.703704
234	HC	5	0.607143
234	HC	6	0.428571
235	HC	2	0.9
235	HC	3	0.933333
235	HC	4	0.851852
235	HC	5	0.678571
235	HC	6	0.5
236	HC	2	1
236	HC	3	0.866667
236	HC	4	0.666667
236	HC	5	0.466667
236	HC	6	0.433333
238	HC	2	0.592593
238	HC	3	0.758621
238	HC	4	0.275862
238	HC	5	0.166667
238	HC	6	0
239	HC	2	0.966667
239	HC	3	0.9
239	HC	4	0.733333
239	HC	5	0.5
239	HC	6	0.3
240	HC	2	1
240	HC	3	1
240	HC	4	1
240	HC	5	0.9
240	HC	6	0.866667
243	HC	2	0.966667
243	HC	3	0.966667
243	HC	4	0.933333
243	HC	5	0.655172
243	HC	6	0.172414
244	HC	2	1
244	HC	3	1
244	HC	4	0.862069
244	HC	5	0.0333333
244	HC	6	0
245	HC	2	1
245	HC	3	0.931034
245	HC	4	0.827586
245	HC	5	0.62069
245	HC	6	0.444444
246	HC	2	1
246	HC	3	0.933333
246	HC	4	0.933333
246	HC	5	0.655172
246	HC	6	0.433333
247	HC	2	0.933333
247	HC	3	0.9
247	HC	4	0.833333
247	HC	5	0.433333
247	HC	6	0.5
249	HC	2	0.689655
249	HC	3	0.866667
249	HC	4	0.75
249	HC	5	0.8
249	HC	6	0.666667
301	vmPFC	2	0.666667
301	vmPFC	3	0.433333
301	vmPFC	4	0.517241
301	vmPFC	5	0.758621
301	vmPFC	6	0.666667
303	vmPFC	2	0.933333
303	vmPFC	3	0.966667
303	vmPFC	4	0.933333
303	vmPFC	5	0.8
303	vmPFC	6	0.766667
304	vmPFC	2	0.758621
304	vmPFC	3	0.793103
304	vmPFC	4	0.733333
304	vmPFC	5	0.655172
304	vmPFC	6	0.655172
307	vmPFC	2	0.5
307	vmPFC	3	0.5
307	vmPFC	4	0.5
307	vmPFC	5	0.5
307	vmPFC	6	0.5
309	vmPFC	2	0.785714
309	vmPFC	3	0.793103
309	vmPFC	4	0.655172
309	vmPFC	5	0.533333
309	vmPFC	6	0.517241
310	vmPFC	2	0.9
310	vmPFC	3	1
310	vmPFC	4	1
310	vmPFC	5	1
310	vmPFC	6	1
312	vmPFC	2	0.933333
312	vmPFC	3	0.8
312	vmPFC	4	0.833333
312	vmPFC	5	0.758621
312	vmPFC	6	0.733333
313	vmPFC	2	0.761905
313	vmPFC	3	0.761905
313	vmPFC	4	0.904762
313	vmPFC	5	0.842105
313	vmPFC	6	0.809524
314	vmPFC	2	0.821429
314	vmPFC	3	0.931034
314	vmPFC	4	0.928571
314	vmPFC	5	0.655172
314	vmPFC	6	0.538462
315	vmPFC	2	0.5
315	vmPFC	3	0.466667
315	vmPFC	4	0.433333
315	vmPFC	5	0.5
315	vmPFC	6	0.433333
316	vmPFC	2	0.9
316	vmPFC	3	0.833333
316	vmPFC	4	0.862069
316	vmPFC	5	0.7
316	vmPFC	6	0.6
317	vmPFC	2	0.833333
317	vmPFC	3	0.733333
317	vmPFC	4	0.466667
317	vmPFC	5	0.172414
317	vmPFC	6	0.133333
318	vmPFC	2	0.833333
318	vmPFC	3	0.782609
318	vmPFC	4	0.653846
318	vmPFC	5	0.692308
318	vmPFC	6	0.619048
319	vmPFC	2	1
319	vmPFC	3	1
319	vmPFC	4	0.866667
319	vmPFC	5	0.866667
319	vmPFC	6	0.8
320	vmPFC	2	0.538462
320	vmPFC	3	0.448276
320	vmPFC	4	0.5
320	vmPFC	5	0.52
320	vmPFC	6	0.5
321	vmPFC	2	0.8
321	vmPFC	3	0.766667
321	vmPFC	4	0.724138
321	vmPFC	5	0.517241
321	vmPFC	6	0.6
323	vmPFC	2	1
323	vmPFC	3	0.827586
323	vmPFC	4	0.8
323	vmPFC	5	0.655172
323	vmPFC	6	0.666667
325	vmPFC	2	0.758621
325	vmPFC	3	0.666667
325	vmPFC	4	0.466667
325	vmPFC	5	0.4
325	vmPFC	6	0.466667
326	vmPFC	2	0.714286
326	vmPFC	3	0.655172
326	vmPFC	4	0.448276
326	vmPFC	5	0.214286
326	vmPFC	6	0.107143
327	vmPFC	2	0.8
327	vmPFC	3	0.766667
327	vmPFC	4	0.566667
327	vmPFC	5	0.5
327	vmPFC	6	0.433333
328	vmPFC	2	0.9
328	vmPFC	3	0.793103
328	vmPFC	4	0.8
328	vmPFC	5	0.566667
328	vmPFC	6	0.275862
329	vmPFC	2	0.72
329	vmPFC	3	0.740741
329	vmPFC	4	0.592593
329	vmPFC	5	0.758621
329	vmPFC	6	0.761905
401	LC	2	1
401	LC	3	1
401	LC	4	1
401	LC	5	0.933333
401	LC	6	0.866667
402	LC	2	1
402	LC	3	1
402	LC	4	1
402	LC	5	0.733333
402	LC	6	0
403	LC	2	0.833333
403	LC	3	0.857143
403	LC	4	0.8
403	LC	5	0.37931
403	LC	6	0.296296
404	LC	2	0.966667
404	LC	3	0.933333
404	LC	4	0.566667
404	LC	5	0.5
404	LC	6	0.517241
406	vmPFC	2	0.966667
406	vmPFC	3	0.9
406	vmPFC	4	0.833333
406	vmPFC	5	0.633333
406	vmPFC	6	0.5
407	LC	2	1
407	LC	3	0.866667
407	LC	4	0.833333
407	LC	5	0.666667
407	LC	6	0.566667
408	LC	2	0.724138
408	LC	3	0.766667
408	LC	4	0.833333
408	LC	5	0.766667
408	LC	6	0.733333
409	LC	2	0.607143
409	LC	3	0.655172
409	LC	4	0.666667
409	LC	5	0.6
409	LC	6	0.642857
410	LC	2	1
410	LC	3	0.9
410	LC	4	0.8
410	LC	5	0.7
410	LC	6	0.4
411	LC	2	1
411	LC	3	1
411	LC	4	1
411	LC	5	1
411	LC	6	0.966667
412	LC	2	0.733333
412	LC	3	0.821429
412	LC	4	0.793103
412	LC	5	0.655172
412	LC	6	0.689655
413	LC	2	0.866667
413	LC	3	0.933333
413	LC	4	0.862069
413	LC	5	0.862069
413	LC	6	0.793103
414	LC	2	0.962963
414	LC	3	0.857143
414	LC	4	0.821429
414	LC	5	0.740741
414	LC	6	0.72
416	LC	2	0.964286
416	LC	3	1
416	LC	4	0.821429
416	LC	5	0.766667
416	LC	6	0.724138
417	LC	2	0.809524
417	LC	3	0.9
417	LC	4	0.809524
417	LC	5	0.5
417	LC	6	0.625
418	vmPFC	2	1
418	vmPFC	3	1
418	vmPFC	4	1
418	vmPFC	5	1
418	vmPFC	6	0.892857
419	vmPFC	2	0.75
419	vmPFC	3	0.653846
419	vmPFC	4	0.535714
419	vmPFC	5	0.64
419	vmPFC	6	0.692308
420	LC	2	0.866667
420	LC	3	0.966667
420	LC	4	0.965517
420	LC	5	0.931034
420	LC	6	0.966667
501	HC	2	1
501	HC	3	1
501	HC	4	0.966667
501	HC	5	0.7
501	HC	6	0.733333
502	HC	2	1
502	HC	3	1
502	HC	4	1
502	HC	5	1
502	HC	6	1
503	HC	2	0.566667
503	HC	3	0.466667
503	HC	4	0.433333
503	HC	5	0.333333
503	HC	6	0.241379
504	HC	2	1
504	HC	3	0.931034
504	HC	4	0.892857
504	HC	5	0.724138
504	HC	6	0.689655
505	HC	2	0.933333
505	HC	3	0.933333
505	HC	4	0.9
505	HC	5	0.6
505	HC	6	0.566667
506	HC	2	0.793103
506	HC	3	0.633333
506	HC	4	0.4
506	HC	5	0.103448
506	HC	6	0.0333333
507	HC	2	0.933333
507	HC	3	1
507	HC	4	0.966667
507	HC	5	0.6
507	HC	6	0.172414
1202	HC	2	1
1202	HC	3	0.9
1202	HC	4	0.833333
1202	HC	5	0.666667
1202	HC	6	0.633333
1209	HC	2	1
1209	HC	3	1
1209	HC	4	0.933333
1209	HC	5	1
1209	HC	6	1
1214	HC	2	0.866667
1214	HC	3	0.833333
1214	HC	4	0.866667
1214	HC	5	0.466667
1214	HC	6	0.206897
1215	HC	2	0.8
1215	HC	3	0.833333
1215	HC	4	0.833333
1215	HC	5	0.8
1215	HC	6	0.3
1219	HC	2	1
1219	HC	3	0.966667
1219	HC	4	0.966667
1219	HC	5	0.933333
1219	HC	6	0.866667
1220	HC	2	0.827586
1220	HC	3	0.833333
1220	HC	4	0.866667
1220	HC	5	0.8
1220	HC	6	0.766667
1224	HC	2	1
1224	HC	3	1
1224	HC	4	1
1224	HC	5	0.9
1224	HC	6	0.5
1231	HC	2	1
1231	HC	3	1
1231	HC	4	0.9
1231	HC	5	0.633333
1231	HC	6	0.533333
1232	HC	2	0.8
1232	HC	3	0.733333
1232	HC	4	0.7
1232	HC	5	0.6
1232	HC	6	0.466667
1237	HC	2	1
1237	HC	3	0.966667
1237	HC	4	0.966667
1237	HC	5	1
1237	HC	6	1
1238	HC	2	1
1238	HC	3	1
1238	HC	4	1
1238	HC	5	1
1238	HC	6	1
1243	HC	2	1
1243	HC	3	0.966667
1243	HC	4	0.833333
1243	HC	5	0.566667
1243	HC	6	0.533333

## Sheet: Fig3d
PM_ID	Group	Reward.r	prop_accept
132	HC	2	0.241379
132	HC	3	0.333333
132	HC	4	0.862069
132	HC	5	1
132	HC	6	1
152	HC	2	0.333333
152	HC	3	0.6
152	HC	4	0.966667
152	HC	5	0.866667
152	HC	6	1
213	HC	2	0.333333
213	HC	3	0.6
213	HC	4	0.566667
213	HC	5	0.7
213	HC	6	0.766667
215	HC	2	0.733333
215	HC	3	0.9
215	HC	4	0.931034
215	HC	5	0.9
215	HC	6	0.9
217	HC	2	0.448276
217	HC	3	0.466667
217	HC	4	0.5
217	HC	5	0.571429
217	HC	6	0.666667
218	HC	2	0.4
218	HC	3	0.933333
218	HC	4	1
218	HC	5	1
218	HC	6	1
219	HC	2	1
219	HC	3	1
219	HC	4	1
219	HC	5	1
219	HC	6	1
222	HC	2	0.9
222	HC	3	0.9
222	HC	4	0.965517
222	HC	5	0.9
222	HC	6	1
233	HC	2	0.2
233	HC	3	0.5
233	HC	4	0.566667
233	HC	5	0.6
233	HC	6	0.758621
234	HC	2	0.137931
234	HC	3	0.407407
234	HC	4	0.785714
234	HC	5	0.965517
234	HC	6	1
235	HC	2	0.310345
235	HC	3	0.642857
235	HC	4	1
235	HC	5	0.933333
235	HC	6	1
236	HC	2	0.433333
236	HC	3	0.666667
236	HC	4	0.766667
236	HC	5	0.8
236	HC	6	0.766667
238	HC	2	0.346154
238	HC	3	0.37931
238	HC	4	0.321429
238	HC	5	0.433333
238	HC	6	0.310345
239	HC	2	0.5
239	HC	3	0.6
239	HC	4	0.7
239	HC	5	0.8
239	HC	6	0.8
240	HC	2	1
240	HC	3	1
240	HC	4	0.933333
240	HC	5	1
240	HC	6	0.833333
243	HC	2	0.551724
243	HC	3	0.766667
243	HC	4	0.833333
243	HC	5	0.733333
243	HC	6	0.827586
244	HC	2	0.482759
244	HC	3	0.566667
244	HC	4	0.62069
244	HC	5	0.633333
244	HC	6	0.6
245	HC	2	0.666667
245	HC	3	0.740741
245	HC	4	0.862069
245	HC	5	0.857143
245	HC	6	0.733333
246	HC	2	0.5
246	HC	3	0.8
246	HC	4	0.862069
246	HC	5	0.933333
246	HC	6	0.866667
247	HC	2	0.4
247	HC	3	0.633333
247	HC	4	0.833333
247	HC	5	0.866667
247	HC	6	0.866667
249	HC	2	0.62069
249	HC	3	0.857143
249	HC	4	0.896552
249	HC	5	0.758621
249	HC	6	0.655172
301	vmPFC	2	0.833333
301	vmPFC	3	0.793103
301	vmPFC	4	0.62069
301	vmPFC	5	0.566667
301	vmPFC	6	0.233333
303	vmPFC	2	0.8
303	vmPFC	3	0.833333
303	vmPFC	4	0.966667
303	vmPFC	5	0.866667
303	vmPFC	6	0.933333
304	vmPFC	2	0.413793
304	vmPFC	3	0.655172
304	vmPFC	4	0.9
304	vmPFC	5	0.862069
304	vmPFC	6	0.758621
307	vmPFC	2	0.5
307	vmPFC	3	0.5
307	vmPFC	4	0.5
307	vmPFC	5	0.5
307	vmPFC	6	0.5
309	vmPFC	2	0.482759
309	vmPFC	3	0.714286
309	vmPFC	4	0.733333
309	vmPFC	5	0.678571
309	vmPFC	6	0.666667
310	vmPFC	2	1
310	vmPFC	3	1
310	vmPFC	4	0.966667
310	vmPFC	5	0.966667
310	vmPFC	6	0.966667
312	vmPFC	2	0.172414
312	vmPFC	3	0.866667
312	vmPFC	4	1
312	vmPFC	5	1
312	vmPFC	6	1
313	vmPFC	2	0.857143
313	vmPFC	3	0.875
313	vmPFC	4	0.8
313	vmPFC	5	0.772727
313	vmPFC	6	0.75
314	vmPFC	2	0.423077
314	vmPFC	3	0.821429
314	vmPFC	4	0.884615
314	vmPFC	5	0.833333
314	vmPFC	6	0.9
315	vmPFC	2	0.3
315	vmPFC	3	0.466667
315	vmPFC	4	0.533333
315	vmPFC	5	0.533333
315	vmPFC	6	0.5
316	vmPFC	2	0.241379
316	vmPFC	3	0.733333
316	vmPFC	4	0.933333
316	vmPFC	5	0.966667
316	vmPFC	6	1
317	vmPFC	2	0.1
317	vmPFC	3	0.366667
317	vmPFC	4	0.533333
317	vmPFC	5	0.655172
317	vmPFC	6	0.7
318	vmPFC	2	0.777778
318	vmPFC	3	0.571429
318	vmPFC	4	0.76
318	vmPFC	5	0.666667
318	vmPFC	6	0.782609
319	vmPFC	2	0.633333
319	vmPFC	3	0.9
319	vmPFC	4	1
319	vmPFC	5	1
319	vmPFC	6	1
320	vmPFC	2	0.5
320	vmPFC	3	0.52
320	vmPFC	4	0.48
320	vmPFC	5	0.5
320	vmPFC	6	0.5
321	vmPFC	2	0.533333
321	vmPFC	3	0.62069
321	vmPFC	4	0.724138
321	vmPFC	5	0.733333
321	vmPFC	6	0.8
323	vmPFC	2	0.392857
323	vmPFC	3	0.7
323	vmPFC	4	0.9
323	vmPFC	5	0.966667
323	vmPFC	6	0.966667
325	vmPFC	2	0.0333333
325	vmPFC	3	0.241379
325	vmPFC	4	0.666667
325	vmPFC	5	0.833333
325	vmPFC	6	0.966667
326	vmPFC	2	0.137931
326	vmPFC	3	0.571429
326	vmPFC	4	0.481481
326	vmPFC	5	0.392857
326	vmPFC	6	0.566667
327	vmPFC	2	0.166667
327	vmPFC	3	0.5
327	vmPFC	4	0.666667
327	vmPFC	5	0.833333
327	vmPFC	6	0.9
328	vmPFC	2	0.137931
328	vmPFC	3	0.566667
328	vmPFC	4	0.827586
328	vmPFC	5	0.866667
328	vmPFC	6	0.933333
329	vmPFC	2	0.814815
329	vmPFC	3	0.708333
329	vmPFC	4	0.678571
329	vmPFC	5	0.772727
329	vmPFC	6	0.607143
401	LC	2	0.8
401	LC	3	1
401	LC	4	1
401	LC	5	1
401	LC	6	1
402	LC	2	0.666667
402	LC	3	0.766667
402	LC	4	0.733333
402	LC	5	0.766667
402	LC	6	0.8
403	LC	2	0.413793
403	LC	3	0.62069
403	LC	4	0.655172
403	LC	5	0.678571
403	LC	6	0.827586
404	LC	2	0.4
404	LC	3	0.5
404	LC	4	0.833333
404	LC	5	0.793103
404	LC	6	0.966667
406	vmPFC	2	0.4
406	vmPFC	3	0.7
406	vmPFC	4	0.9
406	vmPFC	5	0.866667
406	vmPFC	6	0.966667
407	LC	2	0.3
407	LC	3	0.766667
407	LC	4	0.866667
407	LC	5	1
407	LC	6	1
408	LC	2	0.666667
408	LC	3	0.8
408	LC	4	0.833333
408	LC	5	0.733333
408	LC	6	0.793103
409	LC	2	0.103448
409	LC	3	0.481481
409	LC	4	0.766667
409	LC	5	0.931034
409	LC	6	0.866667
410	LC	2	0.533333
410	LC	3	0.666667
410	LC	4	0.833333
410	LC	5	0.933333
410	LC	6	0.833333
411	LC	2	1
411	LC	3	1
411	LC	4	0.966667
411	LC	5	1
411	LC	6	1
412	LC	2	0.793103
412	LC	3	0.678571
412	LC	4	0.8
412	LC	5	0.642857
412	LC	6	0.766667
413	LC	2	0.321429
413	LC	3	0.966667
413	LC	4	1
413	LC	5	1
413	LC	6	1
414	LC	2	0.28
414	LC	3	0.769231
414	LC	4	1
414	LC	5	1
414	LC	6	1
416	LC	2	0.448276
416	LC	3	0.931034
416	LC	4	1
416	LC	5	0.964286
416	LC	6	0.933333
417	LC	2	0.761905
417	LC	3	0.85
417	LC	4	0.5
417	LC	5	0.85
417	LC	6	0.705882
418	vmPFC	2	0.966667
418	vmPFC	3	1
418	vmPFC	4	0.931034
418	vmPFC	5	1
418	vmPFC	6	1
419	vmPFC	2	0.68
419	vmPFC	3	0.777778
419	vmPFC	4	0.678571
419	vmPFC	5	0.615385
419	vmPFC	6	0.518519
420	LC	2	0.758621
420	LC	3	0.965517
420	LC	4	1
420	LC	5	1
420	LC	6	0.966667
501	HC	2	0.766667
501	HC	3	0.866667
501	HC	4	0.9
501	HC	5	0.9
501	HC	6	0.966667
502	HC	2	1
502	HC	3	1
502	HC	4	1
502	HC	5	1
502	HC	6	1
503	HC	2	0.1
503	HC	3	0.366667
503	HC	4	0.5
503	HC	5	0.533333
503	HC	6	0.551724
504	HC	2	0.571429
504	HC	3	0.928571
504	HC	4	0.9
504	HC	5	0.931034
504	HC	6	0.9
505	HC	2	0.633333
505	HC	3	0.8
505	HC	4	0.833333
505	HC	5	0.833333
505	HC	6	0.833333
506	HC	2	0.103448
506	HC	3	0.4
506	HC	4	0.517241
506	HC	5	0.433333
506	HC	6	0.5
507	HC	2	0.566667
507	HC	3	0.666667
507	HC	4	0.758621
507	HC	5	0.833333
507	HC	6	0.866667
1202	HC	2	0.366667
1202	HC	3	0.733333
1202	HC	4	0.966667
1202	HC	5	0.966667
1202	HC	6	1
1209	HC	2	0.965517
1209	HC	3	0.966667
1209	HC	4	1
1209	HC	5	1
1209	HC	6	1
1214	HC	2	0.3
1214	HC	3	0.633333
1214	HC	4	0.724138
1214	HC	5	0.733333
1214	HC	6	0.866667
1215	HC	2	0.7
1215	HC	3	0.6
1215	HC	4	0.8
1215	HC	5	0.733333
1215	HC	6	0.733333
1219	HC	2	0.766667
1219	HC	3	1
1219	HC	4	0.966667
1219	HC	5	1
1219	HC	6	1
1220	HC	2	0.103448
1220	HC	3	0.966667
1220	HC	4	1
1220	HC	5	1
1220	HC	6	1
1224	HC	2	0.724138
1224	HC	3	0.833333
1224	HC	4	0.9
1224	HC	5	0.966667
1224	HC	6	0.966667
1231	HC	2	0.533333
1231	HC	3	0.666667
1231	HC	4	0.866667
1231	HC	5	1
1231	HC	6	1
1232	HC	2	0.0333333
1232	HC	3	0.533333
1232	HC	4	0.8
1232	HC	5	0.933333
1232	HC	6	1
1237	HC	2	1
1237	HC	3	0.966667
1237	HC	4	1
1237	HC	5	0.966667
1237	HC	6	1
1238	HC	2	1
1238	HC	3	1
1238	HC	4	1
1238	HC	5	1
1238	HC	6	1
1243	HC	2	0.433333
1243	HC	3	0.566667
1243	HC	4	0.933333
1243	HC	5	0.966667
1243	HC	6	1

## Sheet: Fig4a
Simulated	Estimated	xp
1	1	1
1	2	0
1	3	0
1	4	0
1	5	0
1	6	0
1	7	0
1	8	0
1	9	0
1	10	0
1	11	0
1	12	0
2	1	0
2	2	1
2	3	0
2	4	0
2	5	0
2	6	0
2	7	0
2	8	0
2	9	0
2	10	0
2	11	0
2	12	0
3	1	0
3	2	0
3	3	1
3	4	0
3	5	0
3	6	0
3	7	0
3	8	0
3	9	0
3	10	0
3	11	0
3	12	0
4	1	0
4	2	0
4	3	0
4	4	1
4	5	0
4	6	0
4	7	0
4	8	0
4	9	0
4	10	0
4	11	0
4	12	0
5	1	0
5	2	0
5	3	0
5	4	0
5	5	1
5	6	0
5	7	0
5	8	0
5	9	0
5	10	0
5	11	0
5	12	0
6	1	0
6	2	0
6	3	0
6	4	0
6	5	0
6	6	1
6	7	0
6	8	0
6	9	0
6	10	0
6	11	0
6	12	0
7	1	0
7	2	0
7	3	0
7	4	0
7	5	0
7	6	0
7	7	1
7	8	0
7	9	0
7	10	0
7	11	0
7	12	0
8	1	0
8	2	0
8	3	0
8	4	0
8	5	0
8	6	0
8	7	0
8	8	1
8	9	0
8	10	0
8	11	0
8	12	0
9	1	0
9	2	0
9	3	0
9	4	0
9	5	0
9	6	0
9	7	0
9	8	0
9	9	1
9	10	0
9	11	0
9	12	0
10	1	0
10	2	0
10	3	0
10	4	0
10	5	0
10	6	0
10	7	0
10	8	0
10	9	0
10	10	1
10	11	0
10	12	0
11	1	0
11	2	0
11	3	0
11	4	0
11	5	0
11	6	0
11	7	0
11	8	0
11	9	0
11	10	0
11	11	1
11	12	0
12	1	0
12	2	0
12	3	0
12	4	0
12	5	0
12	6	1.85e-05
12	7	0
12	8	0
12	9	6.1e-06
12	10	0
12	11	0
12	12	0.999975

## Sheet: Fig4b
model	bicint	xp	R2
1	9659.45	0.000651	0.785828
2	9958.32	0.001958	0.733013
3	9921.1	0	0.703002
4	8854.34	0	0.791023
5	9127.25	0	0.765823
6	9074.17	4e-06	0.750469
7	8706.85	0	0.832056
8	9023.68	0	0.849556
9	8791.21	0	0.79502
10	8436.94	0.997387	0.870385
11	8816.11	0	0.856906
12	8793.82	0	0.799886

## Sheet: Fig4c
Simulated	Recovered	R
1	1	0.872365
1	2	2.57257e-05
1	3	0.0299092
1	4	-0.0175
2	1	-0.00924619
2	2	0.869055
2	3	-0.00192922
2	4	0.0344046
3	1	0.254958
3	2	-0.00868379
3	3	0.86287
3	4	0.0121387
4	1	-0.00739163
4	2	0.256445
4	3	0.0103219
4	4	0.856721

## Sheet: Fig4d
ID	Group	Recipient	k
132	HC	self	0.086627
132	HC	other	0.10779
152	HC	self	0.087605
152	HC	other	0.092553
213	HC	self	0.14531
213	HC	other	0.159
215	HC	self	0.013764
215	HC	other	0.072207
217	HC	self	0.082056
217	HC	other	0.48296
218	HC	self	0.039636
218	HC	other	0.060698
219	HC	self	0.013742
219	HC	other	0.012948
222	HC	self	0.013762
222	HC	other	0.066516
233	HC	self	0.066869
233	HC	other	0.36636
234	HC	self	0.085845
234	HC	other	0.12597
235	HC	self	0.074365
235	HC	other	0.090617
236	HC	self	0.071388
236	HC	other	0.16221
238	HC	self	0.26283
238	HC	other	0.35314
239	HC	self	0.077966
239	HC	other	0.14558
240	HC	self	0.017959
240	HC	other	0.016023
243	HC	self	0.066607
243	HC	other	0.14236
244	HC	self	0.17173
244	HC	other	0.16893
245	HC	self	0.038833
245	HC	other	0.15519
246	HC	self	0.053902
246	HC	other	0.1146
247	HC	self	0.055015
247	HC	other	0.14544
249	HC	self	0.029497
249	HC	other	0.03005
270	HC	self	0.087455
270	HC	other	0.12849
301	vmPFC	self	0.021382
301	vmPFC	other	0.09643
303	vmPFC	self	0.013765
303	vmPFC	other	0.070372
304	vmPFC	self	0.029866
304	vmPFC	other	0.10993
307	vmPFC	self	0.013761
307	vmPFC	other	1.2704
309	vmPFC	self	0.019598
309	vmPFC	other	0.33017
310	vmPFC	self	0.013765
310	vmPFC	other	0.010461
312	vmPFC	self	0.056498
312	vmPFC	other	0.068121
313	vmPFC	self	0.019912
313	vmPFC	other	0.024463
314	vmPFC	self	0.060188
314	vmPFC	other	0.097868
315	vmPFC	self	0.037271
315	vmPFC	other	0.95769
316	vmPFC	self	0.074448
316	vmPFC	other	0.072743
317	vmPFC	self	0.18378
317	vmPFC	other	0.17144
318	vmPFC	self	0.023738
318	vmPFC	other	0.18819
319	vmPFC	self	0.032121
319	vmPFC	other	0.055869
320	vmPFC	self	0.013508
320	vmPFC	other	1.1831
321	vmPFC	self	0.013762
321	vmPFC	other	0.24131
323	vmPFC	self	0.046915
323	vmPFC	other	0.090337
325	vmPFC	self	0.11955
325	vmPFC	other	0.12431
326	vmPFC	self	0.16511
326	vmPFC	other	0.32916
327	vmPFC	self	0.078638
327	vmPFC	other	0.15425
328	vmPFC	self	0.097413
328	vmPFC	other	0.1273
329	vmPFC	self	0.013714
329	vmPFC	other	0.28181
401	LC	self	0.027552
401	LC	other	0.032487
402	LC	self	0.10659
402	LC	other	0.11593
403	LC	self	0.077741
403	LC	other	0.18747
404	LC	self	0.063456
404	LC	other	0.14682
406	vmPFC	self	0.052708
406	vmPFC	other	0.11712
407	LC	self	0.062774
407	LC	other	0.095657
408	LC	self	0.015946
408	LC	other	0.070581
409	LC	self	0.080183
409	LC	other	0.073274
410	LC	self	0.06291
410	LC	other	0.11653
411	LC	self	0.013894
411	LC	other	0.015474
412	LC	self	0.017569
412	LC	other	0.10518
413	LC	self	0.046629
413	LC	other	0.051518
414	LC	self	0.063343
414	LC	other	0.076817
416	LC	self	0.042823
416	LC	other	0.068357
417	LC	self	0.05675
417	LC	other	0.042912
418	vmPFC	self	0.019667
418	vmPFC	other	0.018563
419	vmPFC	self	0.027857
419	vmPFC	other	0.069095
420	LC	self	0.014113
420	LC	other	0.019786
501	HC	self	0.013762
501	HC	other	0.093158
502	HC	self	0.013762
502	HC	other	0.041473
503	HC	self	0.087802
503	HC	other	0.6743
504	HC	self	0.041118
504	HC	other	0.065787
505	HC	self	0.019598
505	HC	other	0.14637
506	HC	self	0.17629
506	HC	other	0.36419
1202	HC	self	0.058521
1202	HC	other	0.086316
1209	HC	self	0.014819
1209	HC	other	0.014616
1214	HC	self	0.099575
1214	HC	other	0.15142
1215	HC	self	0.05882
1215	HC	other	0.10743
1219	HC	self	0.025336
1219	HC	other	0.033718
1220	HC	self	0.05114
1220	HC	other	0.05706
1224	HC	self	0.061857
1224	HC	other	0.058161
1231	HC	self	0.068738
1231	HC	other	0.08769
1232	HC	self	0.092348
1232	HC	other	0.10448
1237	HC	self	0.013763
1237	HC	other	0.012162
1238	HC	self	0.013763
1238	HC	other	0.012922
1243	HC	self	0.08128
1243	HC	other	0.089674

## Sheet: Fig5
PM_ID	Group	Recipient	Effort.raw	mean_force
132	HC	self	2	0.417772
132	HC	self	3	0.525898
132	HC	self	4	0.653067
132	HC	self	5	0.783421
132	HC	self	6	0.913174
132	HC	other	2	0.412376
132	HC	other	3	0.532341
132	HC	other	4	0.653647
132	HC	other	5	0.751729
132	HC	other	6	0.93574
152	HC	self	2	0.439567
152	HC	self	3	0.555086
152	HC	self	4	0.673229
152	HC	self	5	0.787228
152	HC	self	6	0.883189
152	HC	other	2	0.457997
152	HC	other	3	0.562594
152	HC	other	4	0.652054
152	HC	other	5	0.772785
152	HC	other	6	0.914752
213	HC	self	2	0.590647
213	HC	self	3	0.687717
213	HC	self	4	0.782803
213	HC	self	5	0.823401
213	HC	other	2	0.575227
213	HC	other	3	0.696604
213	HC	other	4	0.74492
213	HC	other	5	0.780698
215	HC	self	2	0.435869
215	HC	self	3	0.542759
215	HC	self	4	0.638912
215	HC	self	5	0.744955
215	HC	self	6	0.824907
215	HC	other	2	0.423601
215	HC	other	3	0.481113
215	HC	other	4	0.593927
215	HC	other	5	0.718628
215	HC	other	6	0.812552
217	HC	self	2	0.526965
217	HC	self	3	0.664872
217	HC	self	4	0.738391
217	HC	self	5	0.862646
217	HC	self	6	0.937209
217	HC	other	2	0.563779
217	HC	other	3	0.634128
217	HC	other	4	0.761014
218	HC	self	2	0.505517
218	HC	self	3	0.585513
218	HC	self	4	0.689303
218	HC	self	5	0.779615
218	HC	self	6	0.851917
218	HC	other	2	0.486928
218	HC	other	3	0.596275
218	HC	other	4	0.648812
218	HC	other	5	0.777008
218	HC	other	6	0.857697
219	HC	self	2	0.575262
219	HC	self	3	0.680375
219	HC	self	4	0.744618
219	HC	self	5	0.853156
219	HC	self	6	0.929772
219	HC	other	2	0.587848
219	HC	other	3	0.670796
219	HC	other	4	0.750266
219	HC	other	5	0.839709
219	HC	other	6	0.928614
222	HC	self	2	0.466416
222	HC	self	3	0.578892
222	HC	self	4	0.695182
222	HC	self	5	0.796751
222	HC	self	6	0.936581
222	HC	other	2	0.451661
222	HC	other	3	0.568404
222	HC	other	4	0.675894
222	HC	other	5	0.798613
222	HC	other	6	0.977014
233	HC	self	2	0.482766
233	HC	self	3	0.584539
233	HC	self	4	0.699909
233	HC	self	5	0.772503
233	HC	self	6	0.878322
233	HC	other	2	0.470924
233	HC	other	3	0.577372
233	HC	other	4	0.717203
233	HC	other	5	0.839554
233	HC	other	6	0.764275
234	HC	self	2	0.572252
234	HC	self	3	0.662718
234	HC	self	4	0.685774
234	HC	self	5	0.829318
234	HC	self	6	0.907447
234	HC	other	2	0.585895
234	HC	other	3	0.67349
234	HC	other	4	0.668702
234	HC	other	5	0.788675
234	HC	other	6	0.94619
235	HC	self	2	0.515235
235	HC	self	3	0.602802
235	HC	self	4	0.715703
235	HC	self	5	0.803827
235	HC	self	6	0.907992
235	HC	other	2	0.524225
235	HC	other	3	0.614161
235	HC	other	4	0.689967
235	HC	other	5	0.756137
235	HC	other	6	0.872267
236	HC	self	2	0.555433
236	HC	self	3	0.603708
236	HC	self	4	0.692334
236	HC	self	5	0.711246
236	HC	self	6	0.835474
236	HC	other	2	0.498674
236	HC	other	3	0.608341
236	HC	other	4	0.658628
236	HC	other	5	0.613577
236	HC	other	6	0.542059
238	HC	self	2	0.585336
238	HC	self	3	0.698641
238	HC	self	4	0.740437
238	HC	self	5	0.93272
238	HC	other	2	0.519853
238	HC	other	3	0.721361
238	HC	other	4	0.822629
238	HC	other	5	0.795106
239	HC	self	2	0.550589
239	HC	self	3	0.651046
239	HC	self	4	0.72997
239	HC	self	5	0.822382
239	HC	self	6	0.933288
239	HC	other	2	0.548304
239	HC	other	3	0.627367
239	HC	other	4	0.71568
239	HC	other	5	0.805314
239	HC	other	6	0.90874
240	HC	self	2	0.412859
240	HC	self	3	0.498513
240	HC	self	4	0.579857
240	HC	self	5	0.654477
240	HC	self	6	0.726699
240	HC	other	2	0.411796
240	HC	other	3	0.490846
240	HC	other	4	0.573234
240	HC	other	5	0.632604
240	HC	other	6	0.702297
243	HC	self	2	0.43308
243	HC	self	3	0.499274
243	HC	self	4	0.608626
243	HC	self	5	0.648018
243	HC	self	6	0.719538
243	HC	other	2	0.438637
243	HC	other	3	0.480878
243	HC	other	4	0.543732
243	HC	other	5	0.620137
244	HC	self	2	0.592749
244	HC	self	3	0.715513
244	HC	self	4	0.868912
244	HC	other	2	0.589604
244	HC	other	3	0.676751
244	HC	other	4	0.83995
244	HC	other	5	1
245	HC	self	2	0.584536
245	HC	self	3	0.665758
245	HC	self	4	0.775924
245	HC	self	5	0.867922
245	HC	self	6	0.900288
245	HC	other	2	0.562877
245	HC	other	3	0.695582
245	HC	other	4	0.76554
245	HC	other	5	0.804756
245	HC	other	6	0.839735
246	HC	self	2	0.484008
246	HC	self	3	0.60116
246	HC	self	4	0.695174
246	HC	self	5	0.80822
246	HC	self	6	0.929204
246	HC	other	2	0.496887
246	HC	other	3	0.585022
246	HC	other	4	0.692404
246	HC	other	5	0.798601
246	HC	other	6	0.958049
247	HC	self	2	0.523467
247	HC	self	3	0.623115
247	HC	self	4	0.719152
247	HC	self	5	0.85059
247	HC	self	6	0.893365
247	HC	other	2	0.510466
247	HC	other	3	0.58259
247	HC	other	4	0.674577
247	HC	other	5	0.779821
247	HC	other	6	0.903028
249	HC	self	2	0.529243
249	HC	self	3	0.628521
249	HC	self	4	0.730798
249	HC	self	5	0.693994
249	HC	self	6	0.670612
249	HC	other	2	0.522576
249	HC	other	3	0.616044
249	HC	other	4	0.742913
249	HC	other	5	0.750645
249	HC	other	6	0.661583
301	vmPFC	self	2	0.637364
301	vmPFC	self	3	0.671273
301	vmPFC	self	4	0.749964
301	vmPFC	self	5	0.826665
301	vmPFC	self	6	0.927153
301	vmPFC	other	2	0.581884
301	vmPFC	other	3	0.701149
301	vmPFC	other	4	0.720957
301	vmPFC	other	5	0.768138
301	vmPFC	other	6	0.832791
303	vmPFC	self	2	0.510147
303	vmPFC	self	3	0.629804
303	vmPFC	self	4	0.740607
303	vmPFC	self	5	0.857134
303	vmPFC	self	6	0.95512
303	vmPFC	other	2	0.497672
303	vmPFC	other	3	0.603717
303	vmPFC	other	4	0.704416
303	vmPFC	other	5	0.83848
303	vmPFC	other	6	0.921547
304	vmPFC	self	2	0.504847
304	vmPFC	self	3	0.650882
304	vmPFC	self	4	0.742733
304	vmPFC	self	5	0.837263
304	vmPFC	self	6	0.937484
304	vmPFC	other	2	0.506611
304	vmPFC	other	3	0.604794
304	vmPFC	other	4	0.738934
304	vmPFC	other	5	0.832928
304	vmPFC	other	6	0.919068
307	vmPFC	self	2	0.555698
307	vmPFC	self	3	0.62443
307	vmPFC	self	4	0.712917
307	vmPFC	self	5	0.783017
307	vmPFC	self	6	0.892713
309	vmPFC	self	2	0.510182
309	vmPFC	self	3	0.638631
309	vmPFC	self	4	0.689934
309	vmPFC	self	5	0.819015
309	vmPFC	self	6	0.909139
309	vmPFC	other	2	0.410715
309	vmPFC	other	3	0.580991
309	vmPFC	other	4	0.66597
309	vmPFC	other	5	0.696236
309	vmPFC	other	6	0.967211
310	vmPFC	self	2	0.463255
310	vmPFC	self	3	0.573843
310	vmPFC	self	4	0.661801
310	vmPFC	self	5	0.735693
310	vmPFC	self	6	0.817317
310	vmPFC	other	2	0.471371
310	vmPFC	other	3	0.566175
310	vmPFC	other	4	0.660246
310	vmPFC	other	5	0.720962
310	vmPFC	other	6	0.76343
312	vmPFC	self	2	0.459467
312	vmPFC	self	3	0.582473
312	vmPFC	self	4	0.660798
312	vmPFC	self	5	0.764326
312	vmPFC	self	6	0.896337
312	vmPFC	other	2	0.490737
312	vmPFC	other	3	0.58063
312	vmPFC	other	4	0.64092
312	vmPFC	other	5	0.756778
312	vmPFC	other	6	0.85905
313	vmPFC	self	2	0.577354
313	vmPFC	self	3	0.587239
313	vmPFC	self	4	0.639983
313	vmPFC	self	5	0.733446
313	vmPFC	self	6	0.653912
313	vmPFC	other	2	0.626255
313	vmPFC	other	3	0.670024
313	vmPFC	other	4	0.598075
313	vmPFC	other	5	0.727225
313	vmPFC	other	6	0.62337
314	vmPFC	self	2	0.449864
314	vmPFC	self	3	0.579715
314	vmPFC	self	4	0.712642
314	vmPFC	self	5	0.797588
314	vmPFC	self	6	0.947419
314	vmPFC	other	2	0.477536
314	vmPFC	other	3	0.551088
314	vmPFC	other	4	0.670824
314	vmPFC	other	5	0.791132
314	vmPFC	other	6	0.904037
315	vmPFC	self	2	0.510188
315	vmPFC	self	3	0.635584
315	vmPFC	self	4	0.71776
315	vmPFC	self	5	0.839455
315	vmPFC	self	6	0.924404
315	vmPFC	other	5	0.666537
316	vmPFC	self	2	0.496432
316	vmPFC	self	3	0.573342
316	vmPFC	self	4	0.634808
316	vmPFC	self	5	0.759854
316	vmPFC	self	6	0.875959
316	vmPFC	other	2	0.477424
316	vmPFC	other	3	0.585251
316	vmPFC	other	4	0.6568
316	vmPFC	other	5	0.77482
316	vmPFC	other	6	0.851372
317	vmPFC	self	2	0.515381
317	vmPFC	self	3	0.620475
317	vmPFC	self	4	0.748835
317	vmPFC	self	5	0.83562
317	vmPFC	self	6	0.879376
317	vmPFC	other	2	0.550892
317	vmPFC	other	3	0.608298
317	vmPFC	other	4	0.697823
317	vmPFC	other	5	0.782808
317	vmPFC	other	6	0.909515
318	vmPFC	self	2	0.534882
318	vmPFC	self	3	0.625674
318	vmPFC	self	4	0.715355
318	vmPFC	self	5	0.801148
318	vmPFC	self	6	0.877129
318	vmPFC	other	2	0.498648
318	vmPFC	other	3	0.584831
318	vmPFC	other	4	0.646748
318	vmPFC	other	5	0.705057
318	vmPFC	other	6	0.841824
319	vmPFC	self	2	0.476849
319	vmPFC	self	3	0.580586
319	vmPFC	self	4	0.673253
319	vmPFC	self	5	0.791942
319	vmPFC	self	6	0.897546
319	vmPFC	other	2	0.463307
319	vmPFC	other	3	0.56768
319	vmPFC	other	4	0.683295
319	vmPFC	other	5	0.755633
319	vmPFC	other	6	0.884886
320	vmPFC	self	2	0.476233
320	vmPFC	self	3	0.547952
320	vmPFC	self	4	0.610374
320	vmPFC	self	5	0.587125
320	vmPFC	self	6	0.590226
321	vmPFC	self	2	0.517862
321	vmPFC	self	3	0.628133
321	vmPFC	self	4	0.725185
321	vmPFC	self	5	0.81997
321	vmPFC	self	6	0.957351
321	vmPFC	other	2	0.55793
321	vmPFC	other	3	0.609839
321	vmPFC	other	4	0.670326
321	vmPFC	other	6	0.901901
323	vmPFC	self	2	0.481091
323	vmPFC	self	3	0.55218
323	vmPFC	self	4	0.647378
323	vmPFC	self	5	0.771749
323	vmPFC	self	6	0.869667
323	vmPFC	other	2	0.464591
323	vmPFC	other	3	0.568654
323	vmPFC	other	4	0.664749
323	vmPFC	other	5	0.785092
323	vmPFC	other	6	0.857009
325	vmPFC	self	2	0.505363
325	vmPFC	self	3	0.622998
325	vmPFC	self	4	0.726176
325	vmPFC	self	5	0.843114
325	vmPFC	self	6	0.921712
325	vmPFC	other	2	0.541101
325	vmPFC	other	3	0.626881
325	vmPFC	other	4	0.751297
325	vmPFC	other	5	0.816646
325	vmPFC	other	6	0.892313
326	vmPFC	self	2	0.498173
326	vmPFC	self	3	0.591175
326	vmPFC	self	4	0.68748
326	vmPFC	self	5	0.870255
326	vmPFC	self	6	0.946084
326	vmPFC	other	2	0.38953
326	vmPFC	other	3	0.603393
326	vmPFC	other	4	0.715305
326	vmPFC	other	5	0.826657
326	vmPFC	other	6	0.395303
327	vmPFC	self	2	0.46132
327	vmPFC	self	3	0.557858
327	vmPFC	self	4	0.685028
327	vmPFC	self	5	0.789874
327	vmPFC	self	6	0.940403
327	vmPFC	other	2	0.451478
327	vmPFC	other	3	0.5679
327	vmPFC	other	4	0.653412
327	vmPFC	other	5	0.771155
327	vmPFC	other	6	0.927629
328	vmPFC	self	2	0.44611
328	vmPFC	self	3	0.58179
328	vmPFC	self	4	0.68576
328	vmPFC	self	5	0.803206
328	vmPFC	self	6	0.939618
328	vmPFC	other	2	0.454737
328	vmPFC	other	3	0.562364
328	vmPFC	other	4	0.68675
328	vmPFC	other	5	0.820476
328	vmPFC	other	6	0.923313
329	vmPFC	self	2	0.725856
329	vmPFC	self	3	0.781318
329	vmPFC	self	4	0.796124
329	vmPFC	self	5	0.87993
329	vmPFC	self	6	0.897507
329	vmPFC	other	2	0.292538
329	vmPFC	other	3	0.278715
329	vmPFC	other	4	0.433793
329	vmPFC	other	5	0.463584
329	vmPFC	other	6	0.406551
401	LC	self	2	0.464032
401	LC	self	3	0.584134
401	LC	self	4	0.666458
401	LC	self	5	0.791659
401	LC	self	6	0.902925
401	LC	other	2	0.460709
401	LC	other	3	0.588038
401	LC	other	4	0.667422
401	LC	other	5	0.784556
401	LC	other	6	0.861139
402	LC	self	2	0.582116
402	LC	self	3	0.710217
402	LC	self	4	0.811681
402	LC	self	5	0.913465
402	LC	other	2	0.587085
402	LC	other	3	0.698189
402	LC	other	4	0.778922
402	LC	other	5	0.884941
403	LC	self	2	0.489962
403	LC	self	3	0.60392
403	LC	self	4	0.681603
403	LC	self	5	0.769836
403	LC	self	6	0.902263
403	LC	other	2	0.468377
403	LC	other	3	0.573487
403	LC	other	4	0.690834
403	LC	other	5	0.681315
403	LC	other	6	0.810284
404	LC	self	2	0.586524
404	LC	self	3	0.671949
404	LC	self	4	0.759705
404	LC	self	5	0.844924
404	LC	self	6	0.905511
404	LC	other	2	0.568446
404	LC	other	3	0.670998
404	LC	other	4	0.716949
404	LC	other	5	0.811335
404	LC	other	6	0.92949
406	vmPFC	self	2	0.496998
406	vmPFC	self	3	0.603753
406	vmPFC	self	4	0.71022
406	vmPFC	self	5	0.80474
406	vmPFC	self	6	0.90252
406	vmPFC	other	2	0.495579
406	vmPFC	other	3	0.580382
406	vmPFC	other	4	0.705967
406	vmPFC	other	5	0.800886
406	vmPFC	other	6	0.941593
407	LC	self	2	0.52686
407	LC	self	3	0.650639
407	LC	self	4	0.738054
407	LC	self	5	0.820757
407	LC	self	6	0.948111
407	LC	other	2	0.513764
407	LC	other	3	0.628597
407	LC	other	4	0.729882
407	LC	other	5	0.847552
407	LC	other	6	0.9278
408	LC	self	2	0.511685
408	LC	self	3	0.597275
408	LC	self	4	0.74897
408	LC	self	5	0.767958
408	LC	self	6	0.821318
408	LC	other	2	0.543755
408	LC	other	3	0.582998
408	LC	other	4	0.683636
408	LC	other	5	0.79293
408	LC	other	6	0.843935
409	LC	self	2	0.567761
409	LC	self	3	0.638747
409	LC	self	4	0.692608
409	LC	self	5	0.701563
409	LC	self	6	0.835617
409	LC	other	2	0.570993
409	LC	other	3	0.578614
409	LC	other	4	0.675504
409	LC	other	5	0.740193
409	LC	other	6	0.757032
410	LC	self	2	0.66224
410	LC	self	3	0.742357
410	LC	self	4	0.783657
410	LC	self	5	0.841873
410	LC	self	6	0.969599
410	LC	other	2	0.66276
410	LC	other	3	0.698336
410	LC	other	4	0.786137
410	LC	other	5	0.846437
410	LC	other	6	0.936831
411	LC	self	2	0.602037
411	LC	self	3	0.663519
411	LC	self	4	0.688102
411	LC	self	5	0.68155
411	LC	self	6	0.767347
411	LC	other	2	0.675153
411	LC	other	3	0.655458
411	LC	other	4	0.670319
411	LC	other	5	0.679595
411	LC	other	6	0.743075
412	LC	self	2	0.573239
412	LC	self	3	0.584701
412	LC	self	4	0.704742
412	LC	self	5	0.721022
412	LC	self	6	0.769413
412	LC	other	2	0.48613
412	LC	other	3	0.461494
412	LC	other	4	0.522205
412	LC	other	5	0.401746
412	LC	other	6	0.718533
413	LC	self	2	0.490318
413	LC	self	3	0.60575
413	LC	self	4	0.695395
413	LC	self	5	0.792565
413	LC	self	6	0.921324
413	LC	other	2	0.526024
413	LC	other	3	0.604854
413	LC	other	4	0.690097
413	LC	other	5	0.745857
413	LC	other	6	0.866296
414	LC	self	2	0.477893
414	LC	self	3	0.586881
414	LC	self	4	0.616378
414	LC	self	5	0.759934
414	LC	self	6	0.848785
414	LC	other	2	0.502399
414	LC	other	3	0.558044
414	LC	other	4	0.65312
414	LC	other	5	0.746134
414	LC	other	6	0.799454
416	LC	self	2	0.478769
416	LC	self	3	0.590732
416	LC	self	4	0.677406
416	LC	self	5	0.788555
416	LC	self	6	0.895813
416	LC	other	2	0.477531
416	LC	other	3	0.563071
416	LC	other	4	0.687821
416	LC	other	5	0.771485
416	LC	other	6	0.848536
417	LC	self	2	0.524036
417	LC	self	3	0.611595
417	LC	self	4	0.550409
417	LC	self	5	0.658088
417	LC	self	6	0.573541
417	LC	other	2	0.497841
417	LC	other	3	0.546997
417	LC	other	4	0.50298
417	LC	other	5	0.671099
417	LC	other	6	0.437073
418	vmPFC	self	2	0.5125
418	vmPFC	self	3	0.601362
418	vmPFC	self	4	0.707329
418	vmPFC	self	5	0.818339
418	vmPFC	self	6	0.899957
418	vmPFC	other	2	0.486944
418	vmPFC	other	3	0.605749
418	vmPFC	other	4	0.699965
418	vmPFC	other	5	0.799873
418	vmPFC	other	6	0.920623
419	vmPFC	self	2	0.483323
419	vmPFC	self	3	0.558592
419	vmPFC	self	4	0.588797
419	vmPFC	self	5	0.722523
419	vmPFC	self	6	0.802235
419	vmPFC	other	2	0.462736
419	vmPFC	other	3	0.530531
419	vmPFC	other	4	0.61615
419	vmPFC	other	5	0.666491
419	vmPFC	other	6	0.683656
420	LC	self	2	0.634618
420	LC	self	3	0.688009
420	LC	self	4	0.740944
420	LC	self	5	0.822608
420	LC	self	6	0.887458
420	LC	other	2	0.622019
420	LC	other	3	0.648223
420	LC	other	4	0.727265
420	LC	other	5	0.794267
420	LC	other	6	0.846338
501	HC	self	2	0.466329
501	HC	self	3	0.569762
501	HC	self	4	0.700788
501	HC	self	5	0.796244
501	HC	self	6	0.95272
501	HC	other	2	0.43407
501	HC	other	3	0.528257
501	HC	other	4	0.654122
501	HC	other	5	0.798106
501	HC	other	6	0.923971
502	HC	self	2	0.603377
502	HC	self	3	0.66608
502	HC	self	4	0.742626
502	HC	self	5	0.850173
502	HC	self	6	0.930887
502	HC	other	2	0.537162
502	HC	other	3	0.64828
502	HC	other	4	0.728218
502	HC	other	5	0.799274
502	HC	other	6	0.910041
503	HC	self	2	0.509523
503	HC	self	3	0.625258
503	HC	self	4	0.701374
503	HC	self	5	0.862542
503	HC	self	6	0.943834
503	HC	other	2	0.541369
503	HC	other	3	0.611119
503	HC	other	4	0.720474
503	HC	other	6	0.921386
504	HC	self	2	0.584101
504	HC	self	3	0.69601
504	HC	self	4	0.774597
504	HC	self	5	0.871751
504	HC	self	6	0.875017
504	HC	other	2	0.549312
504	HC	other	3	0.653945
504	HC	other	4	0.688227
504	HC	other	5	0.769391
504	HC	other	6	0.78432
505	HC	self	2	0.516385
505	HC	self	3	0.625509
505	HC	self	4	0.741139
505	HC	self	5	0.828494
505	HC	self	6	0.959754
505	HC	other	2	0.517821
505	HC	other	3	0.617939
505	HC	other	4	0.737168
505	HC	other	5	0.827254
505	HC	other	6	0.935469
506	HC	self	2	0.374749
506	HC	self	3	0.568636
506	HC	self	4	0.730103
506	HC	self	5	0.685438
506	HC	other	2	0.460971
506	HC	other	3	0.492734
506	HC	other	4	0.746209
506	HC	other	5	0.687725
506	HC	other	6	1
507	HC	self	2	0.507171
507	HC	self	3	0.595261
507	HC	self	4	0.702674
507	HC	self	5	0.795042
507	HC	self	6	0.92614
507	HC	other	2	0.488771
507	HC	other	3	0.608619
507	HC	other	4	0.688108
507	HC	other	5	0.825083
1202	HC	self	2	0.422012
1202	HC	self	3	0.536392
1202	HC	self	4	0.611795
1202	HC	self	5	0.758715
1202	HC	self	6	0.802609
1202	HC	other	2	0.46579
1202	HC	other	3	0.545068
1202	HC	other	4	0.658463
1202	HC	other	5	0.720983
1202	HC	other	6	0.860257
1209	HC	self	2	0.406901
1209	HC	self	3	0.524862
1209	HC	self	4	0.562639
1209	HC	self	5	0.627739
1209	HC	self	6	0.833325
1209	HC	other	2	0.402088
1209	HC	other	3	0.42071
1209	HC	other	4	0.581013
1209	HC	other	5	0.697189
1209	HC	other	6	0.765819
1214	HC	self	2	0.486009
1214	HC	self	3	0.56436
1214	HC	self	4	0.658389
1214	HC	self	5	0.786593
1214	HC	self	6	0.941434
1214	HC	other	2	0.474633
1214	HC	other	3	0.571744
1214	HC	other	4	0.664946
1214	HC	other	5	0.789166
1215	HC	self	2	0.522791
1215	HC	self	3	0.650938
1215	HC	self	4	0.746496
1215	HC	self	5	0.836397
1215	HC	self	6	0.937351
1215	HC	other	2	0.479405
1215	HC	other	3	0.63227
1215	HC	other	4	0.727062
1215	HC	other	5	0.823243
1215	HC	other	6	0.938565
1219	HC	self	2	0.502145
1219	HC	self	3	0.620224
1219	HC	self	4	0.704809
1219	HC	self	5	0.80105
1219	HC	self	6	0.883965
1219	HC	other	2	0.506996
1219	HC	other	3	0.60039
1219	HC	other	4	0.724886
1219	HC	other	5	0.797856
1219	HC	other	6	0.899164
1220	HC	self	2	0.486845
1220	HC	self	3	0.55954
1220	HC	self	4	0.68254
1220	HC	self	5	0.703767
1220	HC	self	6	0.914676
1220	HC	other	2	0.464179
1220	HC	other	3	0.523813
1220	HC	other	4	0.633824
1220	HC	other	5	0.721767
1220	HC	other	6	0.824153
1224	HC	self	2	0.453045
1224	HC	self	3	0.558535
1224	HC	self	4	0.680056
1224	HC	self	5	0.78361
1224	HC	self	6	0.926789
1224	HC	other	2	0.459377
1224	HC	other	3	0.573378
1224	HC	other	4	0.678257
1224	HC	other	5	0.794751
1224	HC	other	6	0.936612
1231	HC	self	2	0.555347
1231	HC	self	3	0.650874
1231	HC	self	4	0.738338
1231	HC	self	5	0.844489
1231	HC	self	6	0.944402
1231	HC	other	2	0.553694
1231	HC	other	3	0.633354
1231	HC	other	4	0.758301
1231	HC	other	5	0.840297
1231	HC	other	6	0.972841
1232	HC	self	2	0.466489
1232	HC	self	3	0.575799
1232	HC	self	4	0.672101
1232	HC	self	5	0.80714
1232	HC	self	6	0.924549
1232	HC	other	2	0.443044
1232	HC	other	3	0.573388
1232	HC	other	4	0.695723
1232	HC	other	5	0.823789
1232	HC	other	6	0.91985
1237	HC	self	2	0.583715
1237	HC	self	3	0.685288
1237	HC	self	4	0.747319
1237	HC	self	5	0.824737
1237	HC	self	6	0.75266
1237	HC	other	2	0.592382
1237	HC	other	3	0.662031
1237	HC	other	4	0.740295
1237	HC	other	5	0.820384
1237	HC	other	6	0.824519
1238	HC	self	2	0.493795
1238	HC	self	3	0.618611
1238	HC	self	4	0.724809
1238	HC	self	5	0.830442
1238	HC	self	6	0.943593
1238	HC	other	2	0.521882
1238	HC	other	3	0.625709
1238	HC	other	4	0.738719
1238	HC	other	5	0.837736
1238	HC	other	6	0.928477
1243	HC	self	2	0.410278
1243	HC	self	3	0.568013
1243	HC	self	4	0.677919
1243	HC	self	5	0.804079
1243	HC	self	6	0.801292
1243	HC	other	2	0.38663
1243	HC	other	3	0.53459
1243	HC	other	4	0.650335
1243	HC	other	5	0.769846
1243	HC	other	6	0.889771

## Sheet: Fig6bc
PM_ID	choice_effect_rank	k_effect_rank	choice_vox_bin	k_vox_bin
301	25	36	No damage	Damage
302	41	15	No damage	No damage
303	7	37	Damage	No damage
304	21	34	Damage	Damage
305	37	11	No damage	No damage
307	1	45	Damage	Damage
309	5	40	Damage	Damage
310	13	3	Damage	No damage
311	42	8	No damage	No damage
312	30	17	Damage	Damage
313	29	19	Damage	Damage
314	20	24	No damage	Damage
315	3	43	Damage	Damage
316	31	7	Damage	Damage
317	44	5	No damage	Damage
318	8	39	Damage	Damage
319	18	25	Damage	Damage
320	2	44	Damage	Damage
321	4	41	No damage	No damage
323	27	27	Damage	No damage
324	36	10	No damage	No damage
325	32	9	No damage	No damage
326	26	29	Damage	Damage
327	16	28	No damage	Damage
328	22	20	Damage	Damage
329	6	42	Damage	Damage
401	38	16	No damage	No damage
402	34	12	No damage	No damage
403	14	32	No damage	No damage
404	11	31	No damage	No damage
405	40	1	No damage	Damage
406	10	30	No damage	Damage
407	24	22	No damage	No damage
408	12	35	No damage	No damage
409	43	4	No damage	No damage
410	19	26	No damage	No damage
411	17	14	No damage	No damage
412	15	38	No damage	No damage
413	39	13	No damage	No damage
414	35	18	No damage	No damage
416	23	23	No damage	No damage
417	45	2	No damage	No damage
418	28	6	No damage	No damage
419	33	33	Damage	Damage
420	9	21	No damage	No damage

[truncated: 1 more sheets: Fig7bc]
